# Supplementary material for: Genome Editing Approaches with CRISPR/Cas9 for Cancer Treatment: Critical Appraisal of Preclinical and Clinical Utility, Challenges, and Future Research
Source: Cells. 2022 Sep 6;11(18):2781. doi: 10.3390/cells11182781 (PMC9496708; doi:10.3390/cells11182781)
Supplement: Supplementary file 1 [file cells-11-02781-s001.zip]

Archive with 1 entries (1 files):
- cells-1837304-supplementary.pdf
